# Supplementary material for: Transition metal coordination to degradation products in battery electrolytes revealed by NMR and EPR spectroscopy
Source: Energy Environ Sci. 2025 Oct 29;18(23):10147–63. doi: 10.1039/d5ee01250c (PMC12569987; doi:10.1039/d5ee01250c)
Supplement: EE-018-D5EE01250C-s001 [file EE-018-D5EE01250C-s001.zip]

Archive with 26 entries (25 files):
- xyz_final_tm_structs/
- xyz_final_tm_structs/PF6.xyz
- __MACOSX/xyz_final_tm_structs/._PF6.xyz
- xyz_final_tm_structs/MnTFSI_c2c2_29.xyz
- xyz_final_tm_structs/.DS_Store
- __MACOSX/xyz_final_tm_structs/._.DS_Store
- xyz_final_tm_structs/MnPF6_set1_10.xyz
- __MACOSX/xyz_final_tm_structs/._MnPF6_set1_10.xyz
- xyz_final_tm_structs/MnTFSI_c1c1_158.xyz
- xyz_final_tm_structs/MnPF6_set2_8.xyz
- __MACOSX/xyz_final_tm_structs/._MnPF6_set2_8.xyz
- xyz_final_tm_structs/MnPO2F2_set1_13.xyz
- __MACOSX/xyz_final_tm_structs/._MnPO2F2_set1_13.xyz
- xyz_final_tm_structs/MnPO2F2_set2_107.xyz
- __MACOSX/xyz_final_tm_structs/._MnPO2F2_set2_107.xyz
- xyz_final_tm_structs/PO2F2.xyz
- __MACOSX/xyz_final_tm_structs/._PO2F2.xyz
- xyz_final_tm_structs/MnTFSI_c1c2_65.xyz
- xyz_final_tm_structs/MnTFSI_c2_77.xyz
- __MACOSX/xyz_final_tm_structs/._MnTFSI_c2_77.xyz
- xyz_final_tm_structs/TFSI_c1.xyz
- __MACOSX/xyz_final_tm_structs/._TFSI_c1.xyz
- xyz_final_tm_structs/MnTFSI_c1_27.xyz
- __MACOSX/xyz_final_tm_structs/._MnTFSI_c1_27.xyz
- xyz_final_tm_structs/TFSI_c2.xyz
- __MACOSX/xyz_final_tm_structs/._TFSI_c2.xyz
