# Supplementary material for: Transition metal coordination to degradation products in battery electrolytes revealed by NMR and EPR spectroscopy
Source: Energy Environ Sci. 2025 Oct 29;18(23):10147–63. doi: 10.1039/d5ee01250c (PMC12569987; doi:10.1039/d5ee01250c)
Supplement: EE-018-D5EE01250C-s001 [file EE-018-D5EE01250C-s001.zip › xyz_final_tm_structs/PF6.xyz]

7

P    -0.826091    1.836953   -0.536642
F    -1.672213    0.924069    0.511363
F     0.020291    2.749737   -1.584724
F     0.534042    1.547131    0.310012
F    -2.186131    2.126737   -1.383290
F    -0.538017    0.518169   -1.447798
F    -1.114129    3.155692    0.374346
