# Supplementary material for: Transition metal coordination to degradation products in battery electrolytes revealed by NMR and EPR spectroscopy
Source: Energy Environ Sci. 2025 Oct 29;18(23):10147–63. doi: 10.1039/d5ee01250c (PMC12569987; doi:10.1039/d5ee01250c)
Supplement: EE-018-D5EE01250C-s001 [file EE-018-D5EE01250C-s001.zip › xyz_final_tm_structs/MnTFSI_c2c2_29.xyz]

  Mn    -1.037426   -3.081149    1.047075
  N     -1.055051    0.250264   -0.189049
  S     -2.467407   -0.415355   -0.078302
  O     -3.367806    0.038533   -1.078896
  O     -2.422098   -1.882936    0.141703
  S      0.368002   -0.308510    0.155036
  O      0.342123   -1.576474    0.921429
  O      1.248063    0.695024    0.641191
  C     -3.103654    0.200774    1.563038
  C      1.013878   -0.878478   -1.500738
  F      0.183541   -1.812531   -1.985190
  F      2.218571   -1.410813   -1.335440
  F      1.079608    0.133994   -2.348659
  F     -3.125353    1.522867    1.582815
  F     -2.290978   -0.247950    2.530046
  F     -4.326060   -0.276500    1.764321
  N     -0.507315   -6.251726    2.578314
  S     -0.436381   -6.265873    1.012975
  O     -0.412924   -4.915105    0.400466
  O      0.520398   -7.191117    0.515743
  S     -0.811887   -5.076403    3.568751
  O     -1.489836   -5.504684    4.741233
  O     -1.360881   -3.869330    2.905631
  C     -2.125285   -6.883452    0.516042
  C      0.888939   -4.500857    4.078884
  F      1.535084   -5.471041    4.703980
  F      0.773036   -3.445498    4.876012
  F      1.567547   -4.146228    2.978986
  F     -3.049761   -6.038955    0.993157
  F     -2.335912   -8.093057    1.007803
  F     -2.205278   -6.912088   -0.809279
