# Supplementary material for: Transition metal coordination to degradation products in battery electrolytes revealed by NMR and EPR spectroscopy
Source: Energy Environ Sci. 2025 Oct 29;18(23):10147–63. doi: 10.1039/d5ee01250c (PMC12569987; doi:10.1039/d5ee01250c)
Supplement: EE-018-D5EE01250C-s001 [file EE-018-D5EE01250C-s001.zip › xyz_final_tm_structs/MnPF6_set1_10.xyz]

8

Mn   -0.102854   -0.441100    0.349962
P    -0.880737    2.006960   -0.602471
F    -1.643114    0.869495    0.531406
F     0.046149    2.733173   -1.589613
F     0.542171    1.483000    0.331199
F    -2.199928    2.100180   -1.385794
F    -0.520709    0.467978   -1.415072
F    -1.111381    3.151570    0.396569
