# Supplementary material for: Transition metal coordination to degradation products in battery electrolytes revealed by NMR and EPR spectroscopy
Source: Energy Environ Sci. 2025 Oct 29;18(23):10147–63. doi: 10.1039/d5ee01250c (PMC12569987; doi:10.1039/d5ee01250c)
Supplement: EE-018-D5EE01250C-s001 [file EE-018-D5EE01250C-s001.zip › xyz_final_tm_structs/MnTFSI_c1c1_158.xyz]

  Mn    -1.107982   -0.391844    0.751324
  N      0.169290   -3.543330   -0.307224
  S      0.229361   -3.283874    1.240521
  O      0.023370   -1.861250    1.609718
  O     -0.497667   -4.236709    2.007736
  S     -0.332570   -2.611911   -1.457295
  O     -1.204261   -1.515475   -0.967787
  O     -0.806433   -3.345253   -2.577191
  C      1.175321   -1.674982   -2.037972
  C      2.041050   -3.543003    1.608984
  F      2.362858   -4.803120    1.356435
  F      2.253375   -3.271603    2.891328
  F      2.779962   -2.732814    0.854073
  F      2.152944   -2.517083   -2.334277
  F      1.582220   -0.848191   -1.062677
  F      0.857038   -0.954720   -3.106446
  N     -2.237664    2.831278    1.735367
  S     -3.092221    1.642754    2.298649
  O     -2.789633    0.340353    1.653143
  O     -3.184611    1.629336    3.718489
  S     -0.961545    2.823490    0.834604
  O     -0.300349    1.497073    0.780374
  O     -0.121304    3.941600    1.080128
  C     -1.596932    2.998724   -0.911699
  C     -4.793514    2.041703    1.640611
  F     -5.173682    3.228854    2.090120
  F     -5.639973    1.109793    2.062640
  F     -4.771177    2.053654    0.309201
  F     -2.388449    4.054929   -1.011888
  F     -2.288951    1.893154   -1.235212
  F     -0.569480    3.120357   -1.742126
