# Supplementary material for: Transition metal coordination to degradation products in battery electrolytes revealed by NMR and EPR spectroscopy
Source: Energy Environ Sci. 2025 Oct 29;18(23):10147–63. doi: 10.1039/d5ee01250c (PMC12569987; doi:10.1039/d5ee01250c)
Supplement: EE-018-D5EE01250C-s001 [file EE-018-D5EE01250C-s001.zip › xyz_final_tm_structs/MnPF6_set2_8.xyz]

15

Mn   -0.009836    1.213398    2.188948
P    -1.595128    1.509328   -0.130619
F    -0.104940    2.240589    0.283182
F    -2.934422    0.718788   -0.282490
F    -2.173571    2.897249   -0.555942
F    -0.851334    0.117807    0.545783
F    -1.032406    1.134903   -1.539933
F    -1.970381    1.842507    1.505430
P     1.656604    0.962723    4.455868
F     2.027204    0.820992    2.789695
F     1.083290    1.138990    5.899047
F     0.715700    2.289458    3.916982
F     2.425245   -0.364572    4.752139
F     0.265865    0.068125    4.001856
F     2.890402    1.900648    4.655726
