# Supplementary material for: Transition metal coordination to degradation products in battery electrolytes revealed by NMR and EPR spectroscopy
Source: Energy Environ Sci. 2025 Oct 29;18(23):10147–63. doi: 10.1039/d5ee01250c (PMC12569987; doi:10.1039/d5ee01250c)
Supplement: EE-018-D5EE01250C-s001 [file EE-018-D5EE01250C-s001.zip › xyz_final_tm_structs/MnPO2F2_set1_13.xyz]

6

Mn   -2.155159   -0.144557    0.674040
P    -0.889881   -0.974272   -1.351270
O    -2.398838   -0.811793   -1.197361
O    -0.312549   -0.515847   -0.015238
F    -0.340634   -0.186914   -2.528591
F    -0.494111   -2.400115   -1.692835
