# Supplementary material for: Transition metal coordination to degradation products in battery electrolytes revealed by NMR and EPR spectroscopy
Source: Energy Environ Sci. 2025 Oct 29;18(23):10147–63. doi: 10.1039/d5ee01250c (PMC12569987; doi:10.1039/d5ee01250c)
Supplement: EE-018-D5EE01250C-s001 [file EE-018-D5EE01250C-s001.zip › xyz_final_tm_structs/MnPO2F2_set2_107.xyz]

11

Mn   -0.232116   -0.536515    0.420179
P     2.350846   -0.256213    0.190058
O     1.474194    0.516100    1.136531
O     1.509299   -1.186838   -0.636136
F     3.473805   -1.006375    0.939942
F     3.212975    0.673753   -0.691262
P    -2.793885   -0.980770    0.632926
O    -2.164156    0.108544   -0.190728
O    -1.725984   -1.759890    1.346271
F    -3.697087   -1.893876   -0.225805
F    -3.849251   -0.421799    1.611577
