# Supplementary material for: Transition metal coordination to degradation products in battery electrolytes revealed by NMR and EPR spectroscopy
Source: Energy Environ Sci. 2025 Oct 29;18(23):10147–63. doi: 10.1039/d5ee01250c (PMC12569987; doi:10.1039/d5ee01250c)
Supplement: EE-018-D5EE01250C-s001 [file EE-018-D5EE01250C-s001.zip › xyz_final_tm_structs/PO2F2.xyz]

5

P    -1.240426   -0.171241   -1.447407
O    -0.029728    0.001487   -2.274306
O    -1.462752   -1.256950   -0.472164
F    -2.519580   -0.103656   -2.418650
F    -1.547298    1.225664   -0.713636
