# Supplementary material for: Transition metal coordination to degradation products in battery electrolytes revealed by NMR and EPR spectroscopy
Source: Energy Environ Sci. 2025 Oct 29;18(23):10147–63. doi: 10.1039/d5ee01250c (PMC12569987; doi:10.1039/d5ee01250c)
Supplement: EE-018-D5EE01250C-s001 [file EE-018-D5EE01250C-s001.zip › xyz_final_tm_structs/MnTFSI_c1c2_65.xyz]

  Mn     7.412809    2.508063   -2.234684
  N      4.428441    1.457501   -0.617944
  S      4.443823    1.238182   -2.165334
  O      3.149932    1.358574   -2.738071
  O      5.533487    1.977929   -2.847746
  S      5.515832    2.026092    0.356087
  O      5.040926    3.089144    1.173430
  O      6.834176    2.242152   -0.290557
  C      5.847799    0.580621    1.491253
  C      4.977132   -0.536962   -2.401836
  F      6.267037   -0.656223   -2.056606
  F      4.840330   -0.865690   -3.679905
  F      4.243603   -1.340787   -1.645886
  F      6.255917   -0.469346    0.781473
  F      4.738595    0.269209    2.145950
  F      6.795811    0.929618    2.353212
  N     10.494253    3.237833   -3.863446
  S      9.602514    4.493664   -3.581868
  O      9.688720    5.480175   -4.601030
  O      8.236546    4.162484   -3.107123
  S     10.206132    1.710837   -3.685307
  O      9.041822    1.419153   -2.815843
  O     11.383138    0.961414   -3.418586
  C     10.382299    5.208109   -2.046125
  C      9.572878    1.196189   -5.363498
  F      8.488852    1.925952   -5.656780
  F      9.236702   -0.088112   -5.328496
  F     10.501222    1.393965   -6.284942
  F     11.659191    5.478550   -2.259744
  F     10.272433    4.314701   -1.054246
  F      9.734860    6.316948   -1.707545
