# Supplementary material for: Transition metal coordination to degradation products in battery electrolytes revealed by NMR and EPR spectroscopy
Source: Energy Environ Sci. 2025 Oct 29;18(23):10147–63. doi: 10.1039/d5ee01250c (PMC12569987; doi:10.1039/d5ee01250c)
Supplement: EE-018-D5EE01250C-s001 [file EE-018-D5EE01250C-s001.zip › xyz_final_tm_structs/MnTFSI_c2_77.xyz]

16

Mn   -0.518891    1.914854   -3.624374
N     1.985496   -0.230127   -3.956129
S     0.677659   -0.769522   -4.644773
O     0.250235   -2.037434   -4.179596
O    -0.412500    0.285564   -4.677086
S     2.271797    1.019223   -3.086472
O     1.421883    2.204349   -3.483793
O     3.642386    1.289769   -2.886556
C     1.174641   -0.869547   -6.458152
C     1.465223    0.649218   -1.428578
F     0.070778    0.735372   -1.676213
F     1.755713    1.563206   -0.541942
F     1.711354   -0.552687   -1.000365
F     2.137781   -1.753875   -6.580062
F     1.587717    0.331822   -6.840355
F     0.105991   -1.228437   -7.142582
