# Supplementary material for: Transition metal coordination to degradation products in battery electrolytes revealed by NMR and EPR spectroscopy
Source: Energy Environ Sci. 2025 Oct 29;18(23):10147–63. doi: 10.1039/d5ee01250c (PMC12569987; doi:10.1039/d5ee01250c)
Supplement: EE-018-D5EE01250C-s001 [file EE-018-D5EE01250C-s001.zip › xyz_final_tm_structs/TFSI_c1.xyz]

15

N    -3.700464    0.120918   -0.133055
S    -3.624693    0.645141   -1.616862
O    -2.424639    0.314426   -2.338434
O    -4.900597    0.431170   -2.245780
S    -2.499542   -0.187685    0.848878
O    -1.215189    0.363816    0.503617
O    -2.565724   -1.541005    1.335273
C    -3.057445    0.817548    2.320787
C    -3.560442    2.506368   -1.446383
F    -4.578219    2.961073   -0.698452
F    -3.659122    3.079118   -2.660737
F    -2.417935    2.921330   -0.888906
F    -4.257372    0.425405    2.770228
F    -3.127795    2.124749    2.032288
F    -2.175140    0.665806    3.325533
