# Supplementary material for: Transition metal coordination to degradation products in battery electrolytes revealed by NMR and EPR spectroscopy
Source: Energy Environ Sci. 2025 Oct 29;18(23):10147–63. doi: 10.1039/d5ee01250c (PMC12569987; doi:10.1039/d5ee01250c)
Supplement: EE-018-D5EE01250C-s001 [file EE-018-D5EE01250C-s001.zip › xyz_final_tm_structs/MnTFSI_c1_27.xyz]

16

Mn   -0.733593    1.261791   -1.072075
N    -3.719689    0.195104   -0.108100
S    -3.616247    0.698953   -1.569602
O    -2.225018    0.514745   -2.128367
O    -4.678939    0.315105   -2.414557
S    -2.612741   -0.162854    0.953618
O    -1.296355    0.526125    0.637171
O    -2.497651   -1.538231    1.269727
C    -3.187583    0.806812    2.460443
C    -3.625717    2.576627   -1.436587
F    -4.500592    3.025795   -0.584640
F    -3.749240    3.133587   -2.610549
F    -2.339715    2.924562   -0.943660
F    -4.361273    0.352183    2.834572
F    -3.267530    2.089764    2.121071
F    -2.285983    0.639148    3.407073
