# Supplementary material for: Transition metal coordination to degradation products in battery electrolytes revealed by NMR and EPR spectroscopy
Source: Energy Environ Sci. 2025 Oct 29;18(23):10147–63. doi: 10.1039/d5ee01250c (PMC12569987; doi:10.1039/d5ee01250c)
Supplement: EE-018-D5EE01250C-s001 [file EE-018-D5EE01250C-s001.zip › xyz_final_tm_structs/TFSI_c2.xyz]

15

N     2.300659   -0.189522    0.346062
S     1.597833    0.600987    1.523315
O     1.169071    1.884947    1.034799
O     0.716798   -0.147956    2.378871
S     2.474824   -1.757622    0.224057
O     2.262167   -2.533147    1.416616
O     3.622915   -2.042239   -0.595780
C     3.056753    1.013164    2.617694
C     1.034452   -2.209650   -0.878458
F    -0.138251   -1.878553   -0.323209
F     1.027729   -3.537702   -1.097839
F     1.114429   -1.600657   -2.070863
F     3.949762    1.783430    1.978871
F     3.685379   -0.094561    3.030606
F     2.645123    1.686307    3.707910
