# Supplementary material for: Transition metal coordination to degradation products in battery electrolytes revealed by NMR and EPR spectroscopy
Source: Energy Environ Sci. 2025 Oct 29;18(23):10147–63. doi: 10.1039/d5ee01250c (PMC12569987; doi:10.1039/d5ee01250c)
Supplement: EE-018-D5EE01250C-s002 [file EE-018-D5EE01250C-s002.zip]

Archive with 17 entries (14 files):
- Supporting_data/
- Supporting_data/HyperfineCouplingConstants/
- Supporting_data/HyperfineCouplingConstants/HFC_Mn-EC_5-F.csv
- Supporting_data/HyperfineCouplingConstants/HFC_Mn-EC_6.csv
- Supporting_data/HyperfineCouplingConstants/HFC_Mn-H2O_6.csv
- Supporting_data/HyperfineCouplingConstants/HFC_Mn-PO2F2_2-EC_4.csv
- Supporting_data/HyperfineCouplingConstants/HFC_Mn-PO2F2_3-PO2HF2_3.csv
- Supporting_data/HyperfineCouplingConstants/HFC_Mn-PO2F2_5-PO2HF2_1.csv
- Supporting_data/HyperfineCouplingConstants/HFC_Mn-PO2HF2_6.csv
- Supporting_data/XYZ_files/
- Supporting_data/XYZ_files/Mn-EC_5-F.xyz
- Supporting_data/XYZ_files/Mn-EC_6.xyz
- Supporting_data/XYZ_files/Mn-H2O_6.xyz
- Supporting_data/XYZ_files/Mn-PO2F2_2-EC_4.xyz
- Supporting_data/XYZ_files/Mn-PO2F2_3-PO2HF2_3.xyz
- Supporting_data/XYZ_files/Mn-PO2F2_5-PO2HF2_1.xyz
- Supporting_data/XYZ_files/Mn-PO2HF2_6.xyz
