# Supplementary material for: Transition metal coordination to degradation products in battery electrolytes revealed by NMR and EPR spectroscopy
Source: Energy Environ Sci. 2025 Oct 29;18(23):10147–63. doi: 10.1039/d5ee01250c (PMC12569987; doi:10.1039/d5ee01250c)
Supplement: EE-018-D5EE01250C-s002 [file EE-018-D5EE01250C-s002.zip › Supporting_data/HyperfineCouplingConstants/HFC_Mn-EC_5-F.csv]

Atom	Ax	Ay	Az	Aiso
0Mn	-172.6804	-178.7342	-179.2916	-176.9021
5F	10.4448	10.5557	15.4426	12.1477
32H	-0.0772	-0.0785	0.1662	0.0035
33H	-0.0899	-0.0912	0.1912	0.0034
34H	-0.1188	-0.1206	0.2520	0.0042
35H	-0.1052	-0.1067	0.2269	0.0050
36H	-0.0871	-0.0887	0.1779	0.0007
37H	-0.0738	-0.0753	0.1638	0.0049
38H	-0.0982	-0.0993	0.2114	0.0047
39H	-0.1177	-0.1198	0.2471	0.0032
40H	-0.1254	-0.1272	0.2820	0.0098
41H	-0.0977	-0.0980	0.2241	0.0095
42H	-0.1643	-0.1701	0.3704	0.0120
43H	-0.1051	-0.1066	0.2072	-0.0015
44H	-0.0900	-0.0920	0.1855	0.0012
45H	-0.0763	-0.0781	0.1660	0.0039
46H	-0.1043	-0.1058	0.2252	0.0050
47H	-0.1225	-0.1242	0.2562	0.0032
48H	-0.0985	-0.0990	0.2194	0.0073
49H	-0.1195	-0.1222	0.2745	0.0109
50H	-0.1241	-0.1251	0.2471	-0.0007
51H	-0.2293	-0.2363	0.4867	0.0071
