# Supplementary material for: Transition metal coordination to degradation products in battery electrolytes revealed by NMR and EPR spectroscopy
Source: Energy Environ Sci. 2025 Oct 29;18(23):10147–63. doi: 10.1039/d5ee01250c (PMC12569987; doi:10.1039/d5ee01250c)
Supplement: EE-018-D5EE01250C-s002 [file EE-018-D5EE01250C-s002.zip › Supporting_data/HyperfineCouplingConstants/HFC_Mn-EC_6.csv]

Atom	Ax	Ay	Az	Aiso
0Mn	-213.4692	-213.5186	-213.5458	-213.5112
37H	-0.3073	-0.3149	0.6618	0.0132
38H	-0.3598	-0.3688	0.7769	0.0161
39H	-0.4430	-0.4514	0.9467	0.0175
40H	-0.4143	-0.4199	0.8926	0.0195
41H	-0.4385	-0.4468	0.9399	0.0182
42H	-0.4147	-0.4205	0.8956	0.0201
43H	-0.3085	-0.3162	0.6622	0.0125
44H	-0.3609	-0.3703	0.7853	0.0181
45H	-0.3520	-0.3593	0.7513	0.0134
46H	-0.3025	-0.3098	0.6797	0.0224
47H	-0.3958	-0.4019	0.8657	0.0226
48H	-0.4610	-0.4693	0.9842	0.0180
49H	-0.3961	-0.4022	0.8667	0.0228
50H	-0.4619	-0.4702	0.9868	0.0182
51H	-0.3520	-0.3592	0.7512	0.0134
52H	-0.3027	-0.3101	0.6809	0.0227
53H	-0.3514	-0.3583	0.7476	0.0126
54H	-0.3036	-0.3107	0.6852	0.0236
55H	-0.3979	-0.4040	0.8707	0.0229
56H	-0.4684	-0.4767	0.9995	0.0181
57H	-0.4414	-0.4498	0.9444	0.0177
58H	-0.4109	-0.4165	0.8871	0.0199
59H	-0.3065	-0.3142	0.6633	0.0142
60H	-0.3578	-0.3666	0.7720	0.0158
