# Supplementary material for: Transition metal coordination to degradation products in battery electrolytes revealed by NMR and EPR spectroscopy
Source: Energy Environ Sci. 2025 Oct 29;18(23):10147–63. doi: 10.1039/d5ee01250c (PMC12569987; doi:10.1039/d5ee01250c)
Supplement: EE-018-D5EE01250C-s002 [file EE-018-D5EE01250C-s002.zip › Supporting_data/HyperfineCouplingConstants/HFC_Mn-H2O_6.csv]

Atom	Ax	Ay	Az	Aiso
0Mn	-214.2806	-214.3186	-214.3739	-214.3244
7H	-1.9524	-2.2220	7.7190	1.1815
8H	-1.9133	-2.1779	7.7100	1.2062
9H	-1.9139	-2.1788	7.7235	1.2103
10H	-1.9512	-2.2215	7.7348	1.1874
11H	-1.9224	-2.1879	7.7122	1.2007
12H	-1.9410	-2.2098	7.7236	1.1909
13H	-1.9375	-2.2058	7.7199	1.1922
14H	-1.9303	-2.1975	7.7164	1.1962
15H	-1.9130	-2.1779	7.7107	1.2066
16H	-1.9553	-2.2258	7.7215	1.1802
17H	-1.9314	-2.1982	7.7005	1.1903
18H	-1.9327	-2.1995	7.7008	1.1895
