# Supplementary material for: Transition metal coordination to degradation products in battery electrolytes revealed by NMR and EPR spectroscopy
Source: Energy Environ Sci. 2025 Oct 29;18(23):10147–63. doi: 10.1039/d5ee01250c (PMC12569987; doi:10.1039/d5ee01250c)
Supplement: EE-018-D5EE01250C-s002 [file EE-018-D5EE01250C-s002.zip › Supporting_data/HyperfineCouplingConstants/HFC_Mn-PO2F2_2-EC_4.csv]

Atom	Ax	Ay	Az	Aiso
0Mn	-191.1178	-194.9550	-196.2995	-194.1241
27P	5.5850	5.7562	7.3440	6.2284
30P	6.2910	6.3827	8.0794	6.9177
28F	0.1186	0.1730	1.1522	0.4813
29F	0.1720	0.2231	1.2191	0.5381
31F	0.0832	0.1259	1.1092	0.4395
32F	0.2286	0.2545	1.3107	0.5979
33H	-0.1056	-0.1092	0.2339	0.0064
34H	-0.0828	-0.0844	0.1618	-0.0018
35H	-0.1198	-0.1212	0.2522	0.0037
36H	-0.1003	-0.1016	0.2175	0.0052
37H	-0.1325	-0.1337	0.2841	0.0060
38H	-0.1017	-0.1030	0.2226	0.0060
39H	-0.0991	-0.1022	0.2253	0.0080
40H	-0.0858	-0.0871	0.1690	-0.0013
41H	-0.0872	-0.0875	0.1942	0.0065
42H	-0.1051	-0.1072	0.2406	0.0094
43H	-0.0906	-0.0912	0.1888	0.0023
44H	-0.1286	-0.1318	0.2970	0.0122
45H	-0.1068	-0.1085	0.2313	0.0053
46H	-0.1298	-0.1309	0.2708	0.0034
47H	-0.0852	-0.0869	0.1645	-0.0025
48H	-0.1061	-0.1094	0.2339	0.0061
