# Supplementary material for: Transition metal coordination to degradation products in battery electrolytes revealed by NMR and EPR spectroscopy
Source: Energy Environ Sci. 2025 Oct 29;18(23):10147–63. doi: 10.1039/d5ee01250c (PMC12569987; doi:10.1039/d5ee01250c)
Supplement: EE-018-D5EE01250C-s002 [file EE-018-D5EE01250C-s002.zip › Supporting_data/HyperfineCouplingConstants/HFC_Mn-PO2F2_3-PO2HF2_3.csv]

Atom	Ax	Ay	Az	Aiso
0Mn	-212.8848	-213.5546	-213.7175	-213.3857
1P	6.1907	6.4345	7.9040	6.8431
8P	4.7372	5.1348	6.2847	5.3856
14P	5.1530	5.5172	6.7537	5.8080
15P	5.2210	5.5481	6.8523	5.8738
25P	5.6721	5.9764	7.3434	6.3306
26P	5.2493	5.6155	6.8543	5.9063
4F	0.0304	-0.0401	0.9148	0.3017
5F	0.3560	0.3834	1.4688	0.7360
10F	0.4232	0.4407	1.5335	0.7991
11F	-0.0812	-0.1591	0.7578	0.1725
19F	-0.1010	-0.1706	0.7447	0.1577
20F	0.4196	0.4388	1.5409	0.7998
21F	-0.0786	-0.1502	0.7620	0.1777
22F	0.3864	0.4048	1.4897	0.7603
30F	0.0388	-0.0417	0.9109	0.3027
31F	0.3606	0.3864	1.4753	0.7408
32F	0.4265	0.4472	1.5576	0.8104
33F	-0.0644	-0.1449	0.7938	0.1948
6H	-0.3053	-0.3199	0.6283	0.0010
18H	-0.2960	-0.3109	0.6080	0.0004
29H	-0.3187	-0.3336	0.6486	-0.0012
