# Supplementary material for: Transition metal coordination to degradation products in battery electrolytes revealed by NMR and EPR spectroscopy
Source: Energy Environ Sci. 2025 Oct 29;18(23):10147–63. doi: 10.1039/d5ee01250c (PMC12569987; doi:10.1039/d5ee01250c)
Supplement: EE-018-D5EE01250C-s002 [file EE-018-D5EE01250C-s002.zip › Supporting_data/HyperfineCouplingConstants/HFC_Mn-PO2F2_5-PO2HF2_1.csv]

Atom	Ax	Ay	Az	Aiso
0Mn	-213.5816	-215.2010	-215.8785	-214.8871
1P	5.3964	5.4740	7.0950	5.9885
7P	6.1251	6.1832	7.9493	6.7526
13P	6.2304	6.2938	8.0598	6.8613
14P	5.4862	5.5215	7.1932	6.0670
23P	4.2493	4.4260	5.5891	4.7548
24P	4.7534	4.8612	6.0851	5.2332
4F	-0.1166	-0.1676	0.7945	0.1701
5F	-0.0023	-0.0653	0.8561	0.2628
9F	-0.0724	-0.1258	0.8187	0.2069
10F	-0.0093	-0.0649	0.8726	0.2661
17F	-0.0074	-0.0628	0.8783	0.2694
18F	-0.0607	-0.1103	0.8207	0.2166
19F	-0.0527	-0.1070	0.8165	0.2189
20F	-0.0771	-0.1358	0.8207	0.2026
28F	-0.0218	-0.0629	0.6515	0.1889
29F	0.1720	0.1801	0.9664	0.4395
30F	0.0084	-0.0208	0.6729	0.2202
31F	0.1005	0.1122	0.8392	0.3506
27H	-0.2342	-0.2420	0.4754	-0.0002
