# Supplementary material for: Transition metal coordination to degradation products in battery electrolytes revealed by NMR and EPR spectroscopy
Source: Energy Environ Sci. 2025 Oct 29;18(23):10147–63. doi: 10.1039/d5ee01250c (PMC12569987; doi:10.1039/d5ee01250c)
Supplement: EE-018-D5EE01250C-s002 [file EE-018-D5EE01250C-s002.zip › Supporting_data/HyperfineCouplingConstants/HFC_Mn-PO2HF2_6.csv]

Atom	Ax	Ay	Az	Aiso
0Mn	-216.4679	-216.5386	-216.8922	-216.6329
1P	7.7945	7.8200	9.5951	8.4032
8P	8.0856	8.1084	9.9136	8.7025
14P	4.7573	5.0078	6.3752	5.3801
15P	4.5546	4.7917	6.1741	5.1735
25P	5.3578	5.6054	7.0410	6.0014
26P	5.2290	5.4196	6.8691	5.8392
4F	-0.0400	-0.0588	0.8592	0.2535
5F	-0.0805	-0.0945	0.8142	0.2131
10F	-0.0591	-0.0623	0.8497	0.2427
11F	-0.0111	-0.0195	0.9142	0.2945
19F	-0.2051	-0.2438	0.6955	0.0822
20F	-0.0972	-0.1808	0.7451	0.1557
21F	-0.1991	-0.2652	0.7094	0.0817
22F	-0.1623	-0.2193	0.7136	0.1107
30F	-0.2160	-0.2458	0.6834	0.0739
31F	-0.0413	-0.1283	0.7912	0.2072
32F	-0.1002	-0.1716	0.7538	0.1606
33F	-0.1693	-0.2084	0.7114	0.1112
6H	-0.0713	-0.0729	0.2904	0.0487
18H	-0.1538	-0.1728	0.3094	-0.0057
29H	-0.1562	-0.1760	0.3146	-0.0059
34H	-0.0613	-0.0629	0.2931	0.0563
35H	-0.1574	-0.1762	0.3177	-0.0053
36H	-0.1593	-0.1810	0.3244	-0.0053
