# Supplementary material for: Transition metal coordination to degradation products in battery electrolytes revealed by NMR and EPR spectroscopy
Source: Energy Environ Sci. 2025 Oct 29;18(23):10147–63. doi: 10.1039/d5ee01250c (PMC12569987; doi:10.1039/d5ee01250c)
Supplement: EE-018-D5EE01250C-s002 [file EE-018-D5EE01250C-s002.zip › Supporting_data/XYZ_files/Mn-H2O_6.xyz]

19
Coordinates from ORCA-job /home/cs681498/orcacalc/scratch/cs681498/orcajob__24368541-ftG0/MnH2O6
  Mn  -0.81063210430160      0.00028949858351     -0.01959898413849
  O   0.66819136324263     -1.63014054645885     -0.00079473026797
  O   -2.43418968909308     -1.48476121419272      0.02949019881970
  O   -2.28737811832355      1.63061132236892     -0.03580888476507
  O   0.81491326962593      1.48330982228183     -0.07712928358449
  O   -0.78890165311877      0.03279970744936      2.18116703851894
  O   -0.83262488284417     -0.04210836778461     -2.22196205897085
  H   0.47699540855522     -2.58034584517221      0.01696913808174
  H   1.63339735919945     -1.54205283504782     -0.01724453367766
  H   -3.25266013054725      1.54316828279006     -0.02025527948904
  H   -2.09554287460122      2.58067751804562     -0.05394746238021
  H   1.26250104005863      1.88544732876704      0.68294801917738
  H   1.23493021728110      1.84821366580187     -0.87091921681224
  H   -2.85793175671237     -1.85237087351410      0.82005688314016
  H   -2.87942087888871     -1.88285234746443     -0.73407696929715
  H   -1.29840706943557      0.61934996353367      2.76087593177997
  H   -0.25555468385397     -0.53372250825553      2.75936888461636
  H   -1.36114944336018      0.52187179141933     -2.80704492437529
  H   -0.31933537288248     -0.63185436315095     -2.79504376637577
