# Supplementary material for: Transition metal coordination to degradation products in battery electrolytes revealed by NMR and EPR spectroscopy
Source: Energy Environ Sci. 2025 Oct 29;18(23):10147–63. doi: 10.1039/d5ee01250c (PMC12569987; doi:10.1039/d5ee01250c)
Supplement: EE-018-D5EE01250C-s002 [file EE-018-D5EE01250C-s002.zip › Supporting_data/XYZ_files/Mn-PO2F2_2-EC_4.xyz]

51
Coordinates from ORCA-job /home/cs681498/orcacalc/scratch/cs681498/orcajob__30800052-uNk8/2oppo
  Mn  -0.71247718810860      0.00101423521634      0.03627706669524
  O   0.15982294068034     -2.01923498014941     -0.54545362406236
  O   -2.52824901767937     -1.07349974766492      0.83257572512386
  O   -1.77782398214610      1.87299680113215      0.70552579809496
  O   1.05825654568347      1.13840591946085     -0.68515723768329
  O   0.21848788746194     -0.26200521749517      1.86782332820546
  O   -1.59623490402570      0.18210365070517     -1.83246490903418
  C   1.22176981222478     -2.47950604628094     -0.19839130765293
  O   1.40397231072101     -3.77539054370332      0.10043202734944
  O   2.34687816656901     -1.76784971415848     -0.07694140031665
  C   2.72626662018440     -3.94799216491559      0.66177741355014
  C   3.43389145590353     -2.63410215375430      0.31266457912834
  C   -2.86199233662442      2.29846401099664      0.37916588231396
  O   -4.00388444099851      2.00062578575904      1.00796158856696
  O   -3.04746467785774      3.14522149016188     -0.64232187515679
  C   -5.11626962305318      2.50386197416907      0.23300687323677
  C   -4.45046655069303      3.47519570033203     -0.74731831410949
  C   1.82406623095717      1.86153189302351     -0.08421457981440
  O   1.44346438069675      2.78230654981971      0.80101860585366
  O   3.14549596551281      1.84678407481193     -0.28120705525502
  C   2.60681807391773      3.39909331730748      1.39418183256283
  C   3.78346526423542      2.71268997699618      0.68488961125033
  C   -3.42290977511162     -1.67415612718303      0.28406800556993
  O   -4.70640639354108     -1.58899798451793      0.65839244011610
  O   -3.24286835476676     -2.52428367485005     -0.73280341631921
  C   -5.52459596584842     -2.23552416499400     -0.34342489762600
  C   -4.51600163750350     -3.08036613266278     -1.12639406352455
  P   -2.88517348370288      0.21665123654098     -2.58952562428968
  F   -2.83495020164714     -0.93889874935388     -3.65995285057319
  F   -2.80428466248163      1.42666204013029     -3.59283315947150
  P   1.38756228205100     -0.24206870944217      2.79892242746900
  F   1.79976650286036     -1.76141742995829      3.02670087326885
  F   0.82318189191320      0.02733033328844      4.24077220940284
  H   -5.97187363234857     -1.45556902422840     -0.95683047818901
  H   -6.28287166412064     -2.82170941295375      0.17210998661805
  H   -4.60888809943665     -2.96993580004731     -2.20417108130261
  H   -4.52014877680771     -4.13421420221961     -0.84480864396621
  H   2.58493904820364      3.18511781915108      2.45952227499229
  H   2.54455001874113      4.47012029067782      1.20263849203090
  H   4.35823061375198      2.08326889043866      1.35980770275889
  H   4.42733260126847      3.40043910203481      0.13807486102087
  H   -4.56811931471625      4.52355199882823     -0.47007015021169
  H   -4.75321954830035      3.31289777044077     -1.77908249720385
  H   -5.81224309187160      2.98136101948191      0.92004025635024
  H   -5.57283129184306      1.65586503415403     -0.27280597533453
  H   4.11148926254672     -2.72082238647595     -0.53725438116889
  H   3.93637408014524     -2.17343648826108      1.15986448658862
  H   3.17542476355880     -4.82420674409674      0.19864057123765
  H   2.61540034673103     -4.09517341352254      1.73539090614021
  O   2.59755415399806      0.56166842561860      2.55202634135463
  O   -4.19639260528298      0.21364167221211     -1.90465464458504
