# Supplementary material for: Transition metal coordination to degradation products in battery electrolytes revealed by NMR and EPR spectroscopy
Source: Energy Environ Sci. 2025 Oct 29;18(23):10147–63. doi: 10.1039/d5ee01250c (PMC12569987; doi:10.1039/d5ee01250c)
Supplement: EE-018-D5EE01250C-s002 [file EE-018-D5EE01250C-s002.zip › Supporting_data/XYZ_files/Mn-PO2F2_3-PO2HF2_3.xyz]

34
Coordinates from ORCA-job /home/cs681498/orcacalc/scratch/cs681498/orcajob__30670112-hpvx/MnPO2F2_oct3H
  Mn  -0.29775362101961     -0.85451271788513      0.36712407047231
  P   -2.62549239488713     -1.09070880072586      2.94871011422807
  O   -2.04400891553218     -0.87432523186962      1.60647067578107
  O   -1.91291441255523     -0.67744222375634      4.20163446713237
  F   -3.03980212474472     -2.59026529290331      3.12198654910165
  F   -4.05658693741901     -0.45907549354074      3.00072480370460
  H   -0.71383750230372     -0.20634346546743      4.22496382342461
  O   0.33394590726957      0.19972694649719      4.30618712470752
  P   1.38328392536313     -0.34246259798877      3.35424934150837
  O   1.00180540592845     -1.08772293770680      2.14180907874027
  F   2.36720950460068     -1.19553810159423      4.21617512840736
  F   2.32162303446335      0.85993397834563      3.04760769776145
  O   -0.02959611098085      1.30381045608751      0.68672742830915
  O   1.49205602306902     -0.95521228746983     -0.89722863860856
  P   0.17773266383117      2.57290046104102     -0.03501115619580
  P   2.84649102541171     -0.39310709602881     -1.09710925546107
  O   3.07241069696527      1.08864517061915     -1.19257941497420
  O   1.35023143456757      2.75525416409785     -0.97378288733344
  H   2.14940481918368      1.93194441431562     -1.06758703643103
  F   -1.08697403418106      3.00687244616849     -0.83213495886462
  F   0.23036752940268      3.75717376095843      0.97983135433459
  F   3.84241242864465     -0.94434596854260     -0.02615414894181
  F   3.49968550116791     -1.04640471106355     -2.35818132690776
  O   -1.42811945775747     -0.41703228455944     -1.42105135805513
  O   -0.44715838008554     -3.01035469795104      0.11302392974868
  P   -1.59433782617707     -0.75294126497517     -2.85188517177486
  P   -0.04640997252188     -4.08556862255615     -0.81199531020859
  O   -1.43925174567159     -2.15420892643735     -3.36507963483380
  O   -0.36540146817316     -4.01622391505699     -2.28902029765677
  H   -0.87338872643619     -3.10005312197667     -2.75367899847213
  F   -0.69450217776385      0.17681973346867     -3.73248714099571
  F   -2.98775057644649     -0.24594492391418     -3.34848711923169
  F   -0.60644255894094     -5.45513386734343     -0.31452410127864
  F   1.47316904372885     -4.41197298028601     -0.70436763113657
