# Supplementary material for: Transition metal coordination to degradation products in battery electrolytes revealed by NMR and EPR spectroscopy
Source: Energy Environ Sci. 2025 Oct 29;18(23):10147–63. doi: 10.1039/d5ee01250c (PMC12569987; doi:10.1039/d5ee01250c)
Supplement: EE-018-D5EE01250C-s002 [file EE-018-D5EE01250C-s002.zip › Supporting_data/XYZ_files/Mn-PO2F2_5-PO2HF2_1.xyz]

32
Coordinates from ORCA-job /home/cs681498/orcacalc/scratch/cs681498/orcajob__30640964-LUgw/MnPO2F2_1H
  Mn  0.14474499456224     -0.07150803547174      0.51810111036225
  P   -3.08284706882125     -1.11036709389659      1.68959426132309
  O   -1.75817961737443     -0.47168905939338      1.48874583150764
  O   -3.78149834106751     -1.18670460627167      2.98406886046326
  F   -3.01430046720045     -2.57590593773572      1.05466245886299
  F   -4.08876858664148     -0.51033685914501      0.60505469099240
  O   2.36175275423058     -0.36992402667790      4.71158002721391
  P   2.41418833878258     -0.61241435254696      3.25872916021651
  O   1.34566546209986     -0.21797704633644      2.30630894160330
  F   2.74402713435217     -2.15302919254044      3.01014822247198
  F   3.79494818210999     -0.04362621302027      2.70189523018301
  O   -0.05402134025849      2.07464865689388      0.55043266001791
  O   1.84390557498784     -0.09969908363422     -0.82129716616847
  P   -0.52435925943148      3.45506773328584      0.82741879080201
  P   2.98754481844261     -0.65475257352939     -1.58830836015374
  O   3.71478892549797      0.07957798292602     -2.63849701678729
  O   0.21316975615247      4.67496939386372      0.45339799489006
  F   -2.01784138701535      3.57838948452242      0.27633137935479
  F   -0.90252106615773      3.54326016109146      2.37326525261651
  F   4.04352001397575     -1.23737543501909     -0.54828208382351
  F   2.52708803333321     -2.06906578519698     -2.17621982696464
  O   -1.12338413252495     -0.30949385461765     -1.50559004720527
  O   0.27316992177672     -2.50073942076564      0.36810913369440
  P   -1.53994361754327     -1.02717234864527     -2.71222640623684
  P   -0.04356225210518     -3.87138267105356     -0.00302263050450
  O   -1.64609027467992     -2.52404208601031     -2.79774728644101
  O   -0.83903456753307     -4.21193619950848     -1.26094345576201
  H   -1.18772839956780     -3.38996265986410     -1.91764813353556
  F   -0.69283961498991     -0.57898821615342     -3.96900893006019
  F   -2.92994955113418     -0.47592212244700     -3.23584008555293
  F   -0.75280553320236     -4.67310520321377      1.14382310226335
  F   1.23545116694481     -4.78224332988820     -0.10025567964335
