# Supplementary material for: Transition metal coordination to degradation products in battery electrolytes revealed by NMR and EPR spectroscopy
Source: Energy Environ Sci. 2025 Oct 29;18(23):10147–63. doi: 10.1039/d5ee01250c (PMC12569987; doi:10.1039/d5ee01250c)
Supplement: EE-018-D5EE01250C-s002 [file EE-018-D5EE01250C-s002.zip › Supporting_data/XYZ_files/Mn-PO2HF2_6.xyz]

37
Coordinates from ORCA-job /home/cs681498/orcacalc/scratch/cs681498/orcajob__31927817-qvVm/oct6H
  Mn  -0.06783103746791     -0.44175486640589      0.41962858158964
  P   -3.05000786135179      0.07288833444953      2.39631445141577
  O   -1.88564209005497      0.03190539806744      1.51053334291785
  O   -4.08970990216562      1.14321733777357      1.96830834975465
  F   -2.70387826060617      0.33408179266079      3.87083490490940
  F   -3.79119809597834     -1.27075064978806      2.50199018704657
  H   1.48700388779515     -2.39394405084429      5.30098154593123
  O   1.00302901608599     -2.11638474264983      4.50398006607433
  P   1.78771840364083     -1.36093565374356      3.39728598462069
  O   0.94750858279716     -0.98473420309556      2.25957543895402
  F   2.99038103388779     -2.23780360213436      3.01085967356650
  F   2.49509585574476     -0.17381615995564      4.07038724407819
  O   0.58371269025780      1.65230051355350      0.60887986780801
  O   1.75564223610064     -0.82783961106145     -0.72259576695651
  P   0.10975396465787      3.04527912623073      0.64473150991030
  P   2.83637049682421     -0.12115963125945     -1.42988733782326
  O   3.90220075815014     -0.96834648709821     -2.17184231068240
  O   1.15353480004824      4.18142193980115      0.48071234975986
  H   2.00503846995788      4.08958479365437      0.93733030103063
  F   -0.89897846800844      3.39615922464433     -0.45390378814255
  F   -0.69955844741319      3.35744838578147      1.91500072602018
  F   2.30135510110451      0.90079826671027     -2.44956578669974
  F   3.70260776427490      0.77408719751695     -0.53741684045610
  O   -1.10218036516597      0.10006435506854     -1.43259730752672
  O   -0.67189303697606     -2.53061319817145      0.11737993526760
  P   -2.08411346206979     -0.27260943435326     -2.46205763937959
  P   -0.26356961422106     -3.94381959945301      0.07986157898267
  O   -2.76868354585436      0.85946833915724     -3.27327328931110
  O   -1.27785449852432     -4.98782501147330     -0.45719636309962
  H   -2.21060039058750     -4.88823768375363     -0.20899208683695
  F   -3.29767041395794     -1.04316543089539     -1.93125623133464
  F   -1.50758745834365     -1.27031203759547     -3.48112408615550
  F   0.21829709961377     -4.44787337804906      1.45171318239267
  F   0.96087089888907     -4.22772248573534     -0.79509821521064
  H   -4.88426829083328      1.26084158658309      2.51716951235171
  H   -2.22596277126328      1.61517200671688     -3.54875889356030
  H   3.63419695101301     -1.83427068085346     -2.51774279120706
